# Supplementary material for: Cytotoxic Mediators in Paradoxical HIV–Tuberculosis Immune Reconstitution Inflammatory Syndrome
Source: J Immunol. 2015 Jan 14;194(4):1748–54. doi: 10.4049/jimmunol.1402105 (PMC4319311; doi:10.4049/jimmunol.1402105)
Supplement: Data Supplement [file JI_1402105.zip]

Archive with 2 entries (2 files):
- JI_1402105_Supplemental_Material_1.pdf
- manifest.xml
